# Supplementary material for: Topological classification of driven-dissipative nonlinear systems
Source: Sci Adv. 2025 Aug 13;11(33):eadt9311. doi: 10.1126/sciadv.adt9311 (PMC12346257; doi:10.1126/sciadv.adt9311)
Supplement: Supplementary file 2 — Movie S1 [file sciadv.adt9311_movie_s1.zip]

Archive with 1 entries (1 files):
- sciadv.adt9311_movie_s1.mp4
